# Supplementary material for: Subunit-specific analysis of cohesin-mutant myeloid malignancies reveals distinct ontogeny and outcomes
Source: Leukemia. 2024 Jul 20;38(9):1992–2002. doi: 10.1038/s41375-024-02347-y (PMC11347381; doi:10.1038/s41375-024-02347-y)
Supplement: Supplementary file 2 — Supplementary Table 1 [file 41375_2024_2347_MOESM2_ESM.xlsx]

## Sheet: Supp Table 1
Supplementary Table 1. Genes tested in the Rapid Heme Panel assay
ABL1	FLT3	PIGA
ASXL1	FMC1-LUC7L2	PIK3CA
ATM	GATA1	PIM1
ATRX	GATA2	PLCG2
BCOR	GNAS	PPM1D
BCORL1	GNB1	PRPF40B
BRAF	IDH1	PRPF8
BRCC3	IDH2	PTEN
BTK	IKZF1	PTPN11
CALR	IKZF2	RAD21
CBL	IKZF3	RET
CBLB	IL7R	RIT1
CD79B	JAK1	RUNX1
CDKN2A	JAK2	SBDS
CEBPA	JAK3	SETBP1
CREBBP	KIT	SETD2
CRLF2	KMT2A	SF1
CSF1R	KRAS	SF3A1
CSF3R	MAP2K1	SF3B1
CSNK1A1	MEF2B	SH2B3
CTCF	MPL	SMC1A
CTNNB1	MYC	SMC3
CUX1	MYD88	SRSF2
CXCR4	NF1	STAG2
DDX41	NFE2	STAT3
DKC1	NOTCH1	STAT5B
DNMT3A	NOTCH2	TERT
DNMT3B	NOTCH3	TET2
EED	NPM1	TLR2
EGFR	NRAS	TP53
EP300	NSD2	U2AF1
ETNK1	NT5C2	U2AF2
ETV6	PAX5	WT1
EZH2	PDGFRA	XPO1
FANCL	PDS5B	ZRSR2
FBXW7	PHF6
