# Supplementary material for: Subunit-specific analysis of cohesin-mutant myeloid malignancies reveals distinct ontogeny and outcomes
Source: Leukemia. 2024 Jul 20;38(9):1992–2002. doi: 10.1038/s41375-024-02347-y (PMC11347381; doi:10.1038/s41375-024-02347-y)
Supplement: Supplementary file 3 — Supplementary Table 2 [file 41375_2024_2347_MOESM3_ESM.xlsx]

## Sheet: Supp Table 2
Supplementary Table 2. Patient and disease characteristics of cohesin mutant vs. wildtype MDS, MDS/MPN, and AML patients separated by cohort
		DFCI Cohort			MLL Cohort
	N	Cohesin mutant 256	Wild type 3,109		Cohesin mutant 479	Wild type 1,378
Sex n/N (%)	3860
Female		77 / 256 (30%)	1,197/3,109 (39%)		160/440 (36%)	N/A
Male		179 / 256 (70%)	1,912/3,109 (61%)		280/440 (64%)	N/A
Missing Data		0	0		39	1378
Age at... Median (Range)
MDS Diagnosis	1657	73 (1, 89)	69 (14, 93)		73 (32, 90)	N/A
AML Diagnosis	2621	71 (20, 92)	65 (1, 93)		68 (21, 90)	68 (2, 93)
Cohesin mutation n/N (%)
STAG2		198 / 256 (77%)			386/479 (81%)
RAD21		26 / 256 (10%)			66/479 (14%)
SMC1A		10 / 256 (3.9%)			9/479 (1.9%)
SMC3		7 / 256 (2.7%)			13/479 (2.7%)
PDS5B		9 / 256 (3.5%)			0/479 (0%)
multiple		6 / 256 (2.3%)			5/479 (1.0%)
MDS WHO2022, n / N (%)	2495	140 / 1440 (10%)			211 / 1049 (20%) *
MDS-5q		1 / 140 (0.7%)	62 / 1,306 (4.7%)		3 / 211 (1.4%)	33 / 838 (3.9%)
MDS-biTP53		0 / 140 (0%)	15 / 1,306 (1.1%)		0 / 211 (0%)	37 / 838 (4.4%)
MDS-IB1		44 / 140 (31%)	196 / 1,306 (15%)		80 / 211 (38%)	157 / 838 (19%)
MDS-IB2		43 / 140 (31%)	245 / 1,306 (19%)		82 / 211 (39%)	121 / 838 (14%)
MDS-LB		46 / 140 (33%)	647 / 1,306 (50%)		34 / 211 (16%)	242 / 838 (29%)
MDS-SF3B1		6 / 140 (4.3%)	141 / 1,306 (11%)		12 / 211 (5.7%)	248 / 838 (30%)
AML WHO2022, n / N (%)	2621	145 / 1852 (8%)			229 / 769 (30%) *
Acute myeloid leukemia with BCR-ABL1		0 / 145 (0%)	5 / 1,707 (0.3%)		0 / 229 (0%)	0 / 540 (0%)
AML by differentiation		17 / 145 (12%)	655 / 1,707 (38%)		14 / 229 (6.1%)	33 / 540 (6.1%)
AML with biallelic CEBPA		1 / 145 (0.7%)	12 / 1,707 (0.7%)		5 / 229 (2.2%)	41 / 540 (7.6%)
AML with CBFB-MYH11		2 / 145 (1.4%)	48 / 1,707 (2.8%)		0 / 229 (0%)	41 / 540 (7.6%)
AML with DEK-NUP214		0 / 145 (0%)	3 / 1,707 (0.2%)		0 / 229 (0%)	12 / 540 (2.2%)
AML with GATA2, MECOM		0 / 145 (0%)	11 / 1,707 (0.6%)		1 / 229 (0.4%)	53 / 540 (9.8%)
AML with KMT2A-MLLT3		1 / 145 (0.7%)	12 / 1,707 (0.7%)		0 / 229 (0%)	30 / 540 (5.6%)
AML with NPM1		11 / 145 (7.6%)	206 / 1,707 (12%)		32 / 229 (14%)	116 / 540 (21%)
AML with PML-RARA		1 / 145 (0.7%)	78 / 1,707 (4.6%)		0 / 229 (0%)	43 / 540 (8.0%)
AML with RUNX1-RUNX1T1		6 / 145 (4.1%)	29 / 1,707 (1.7%)		9 / 229 (3.9%)	25 / 540 (4.6%)
AML-MR		106 / 145 (73%)	629 / 1,707 (37%)		168 / 229 (73%)	146 / 540 (27%)
Myeloid Sarcoma		0 / 145 (0%)	19 / 1,707 (1.1%)		0 / 229 (0%)	0 / 540 (0%)
MDS/MPN n/N (%)	505	24 / 466 (5%)
aCML/BCR-ABL1 Negative		1/24 (4.2%)	30/442 (6.8%)		9/39 (23%)	N/A
CMML		14/24 (58%)	289/442 (65%)		15/39 (38%)	N/A
MDS/MPN-u		6/24 (25%)	64/442 (14%)		15/39 (38%)	N/A
MDS/MPN with RS-T		0/24 (0%)	44/442 (10.0%)		0/39 (0%)	N/A
Other		3/24 (12%)	15/442 (3.4%)		0/39 (0%)	N/A
		Cohesin mutant	Wild type		Cohesin mutant	Wild type
		DFCI Cohort			MLL Cohort
* WT sample with selection bias
