# Supplementary material for: Subunit-specific analysis of cohesin-mutant myeloid malignancies reveals distinct ontogeny and outcomes
Source: Leukemia. 2024 Jul 20;38(9):1992–2002. doi: 10.1038/s41375-024-02347-y (PMC11347381; doi:10.1038/s41375-024-02347-y)
Supplement: Supplementary file 5 — Supplementary Table 4 [file 41375_2024_2347_MOESM5_ESM.xlsx]

## Sheet: Supp Table 4
Supplementary Table 4. Co-mutation Odds ratio
Gene	Comparator	Odds-Ratio	p-value	FDR
STAG2	STAG2	Inf	1.81166e-216	7.39159e-214
SRSF2	STAG2	7.4628	3.9317e-33	5.34711e-31
ASXL1	STAG2	5.58696	3.86179e-31	3.93902e-29
TP53	STAG2	0.0670154	1.25655e-23	1.02534e-21
RUNX1	STAG2	3.51346	5.2698e-15	2.6876e-13
ATM	STAG2	0.0693186	5.20657e-13	2.36031e-11
CEBPA	STAG2	4.89544	1.39669e-08	5.18044e-07
BCOR	STAG2	2.46187	2.81787e-05	0.000718557
DNMT3A	STAG2	0.488196	0.000194367	0.00396509
IDH2	STAG2	2.15426	0.00037199	0.00722723
NOTCH2	STAG2	0.120197	0.000417546	0.00774358
WT1	STAG2	0.232459	0.000938442	0.0147263
FLT3	STAG2	0.443634	0.00119875	0.0174675
JAK2	STAG2	0.180733	0.00147719	0.0207825
NOTCH1	STAG2	0.268191	0.0104397	0.103888
RAD21	STAG2	Inf	0.0149527	0.140549
BCORL1	STAG2	0.283697	0.0163263	0.148025
EZH2	STAG2	1.72687	0.0245428	0.196343
KIT	STAG2	0.128887	0.0283321	0.219498
SMC3	STAG2	Inf	0.034765	0.262669
SF3B1	STAG2	0.588886	0.0565948	0.37243
KRAS	STAG2	0.465158	0.089653	0.542698
U2AF2	STAG2	6.61578	0.0904496	0.542698
NPM1	STAG2	0.675566	0.108151	0.5
PPM1D	STAG2	0.322403	0.111609	0.623789
ZRSR2	STAG2	1.89691	0.125676	0.674682
GATA2	STAG2	1.86656	0.146656	0.740001
MPL	STAG2	5.27999	0.172178	0.836293
BRAF	STAG2	0.654588	1	1
CBL	STAG2	0.848551	0.738186	1
DDX41	STAG2	1.58122	0.545108	1
ETNK1	STAG2	3.94956	0.321433	1
ETV6	STAG2	0.889049	0.865541	1
GATA1	STAG2	0.982706	1	1
GNB1	STAG2	0.260397	0.242399	1
IDH1	STAG2	0.744581	0.307298	1
MYC	STAG2	0.260397	0.242399	1
NF1	STAG2	0.700138	0.501142	1
NRAS	STAG2	1.29019	0.265792	1
PHF6	STAG2	0.934282	1	1
SETBP1	STAG2	1.18071	0.731457	1
SMC1A	STAG2	Inf	0.432818	1
STAT3	STAG2	0.873086	1	1
TET2	STAG2	1.23312	0.219404	1
U2AF1	STAG2	0.939645	0.902322	1
RAD21	RAD21	Inf	4.28452e-76	8.74041e-74
TP53	RAD21	0.0414276	9.78979e-08	3.32853e-06
NPM1	RAD21	4.396	4.37533e-07	1.37318e-05
FLT3	RAD21	2.82789	0.000709035	0.0120536
RUNX1	RAD21	0.146626	0.00101482	0.015335
SMC3	RAD21	Inf	0.00225527	0.0296822
ASXL1	RAD21	0.371741	0.0122772	0.119265
STAG2	RAD21	Inf	0.0174069	0.154391
CEBPA	RAD21	3.25662	0.0178105	0.154611
IDH1	RAD21	0.140448	0.0196395	0.166935
ATM	RAD21	0.267311	0.0210152	0.173616
SF3B1	RAD21	0.258128	0.0469249	0.326287
U2AF1	RAD21	0.284742	0.0694172	0.442535
SMC1A	RAD21	Inf	0.132727	0.703282
BCOR	RAD21	0.495624	0.339061	1
BCORL1	RAD21	0.354631	0.492613	1
CBL	RAD21	0.846206	1	1
DDX41	RAD21	1.3104	0.576251	1
DNMT3A	RAD21	1.13141	0.655065	1
ETNK1	RAD21	6.57257	0.248048	1
ETV6	RAD21	0.287671	0.34226	1
EZH2	RAD21	1.50642	0.351238	1
GATA2	RAD21	0.649049	1	1
IDH2	RAD21	1.15835	0.658081	1
JAK2	RAD21	0.302021	0.338598	1
KIT	RAD21	1.31477	0.66589	1
KRAS	RAD21	1.1985	0.765572	1
MPL	RAD21	6.57257	0.248048	1
NF1	RAD21	1.00541	1	1
NOTCH2	RAD21	0.302021	0.338598	1
NRAS	RAD21	0.970388	1	1
PHF6	RAD21	0.459821	0.705458	1
SETBP1	RAD21	0.335249	0.497705	1
SRSF2	RAD21	0.886107	1	1
TET2	RAD21	0.9164	0.879483	1
WT1	RAD21	0.714678	0.784267	1
ZRSR2	RAD21	1.0914	1	1
SF3A1	RAD21	1.64059	0.510714	1
SMC1A	SMC1A	Inf	1.23545e-16	7.20088e-15
WT1	SMC1A	4.73299	0.0953823	0.555943
U2AF1	SMC1A	2.8743	0.198961	0.943909
ASXL1	SMC1A	1	1	1
BCOR	SMC1A	1.4428	0.53205	1
DNMT3A	SMC1A	0.432848	0.691029	1
EZH2	SMC1A	1.52964	0.512688	1
FLT3	SMC1A	0.821739	1	1
IDH2	SMC1A	1.36463	0.550724	1
NF1	SMC1A	4.43452	0.233017	1
NPM1	SMC1A	0.939843	1	1
PHF6	SMC1A	4.11062	0.247641	1
RUNX1	SMC1A	0.649852	1	1
SF3B1	SMC1A	1.14327	1	1
SRSF2	SMC1A	1.04403	1	1
TET2	SMC1A	1.01222	1	1
SMC3	SMC3	Inf	2.54237e-22	1.72881e-20
SMC1A	SMC3	Inf	0.0285132	0.219498
NRAS	SMC3	3.64427	0.0471836	0.326287
SF3B1	SMC3	3.64427	0.0471836	0.326287
MPL	SMC3	35.3183	0.05627	0.37243
ZRSR2	SMC3	6.40175	0.0565148	0.37243
NPM1	SMC3	2.99748	0.0787662	0.486918
IDH2	SMC3	2.96934	0.11526	0.635486
CBL	SMC3	3.27665	0.155736	0.765547
SRSF2	SMC3	2.27296	0.191608	0.919716
TP53	SMC3	0.229293	0.205155	0.962107
ASXL1	SMC3	0.583902	0.744403	1
DNMT3A	SMC3	0.943208	1	1
FLT3	SMC3	1.78962	0.416121	1
GATA2	SMC3	3.57516	0.274968	1
JAK2	SMC3	1.66814	0.478288	1
RUNX1	SMC3	0.400146	0.708211	1
SETBP1	SMC3	1.85127	0.445797	1
TET2	SMC3	0.591039	0.744175	1
U2AF1	SMC3	0.776771	1	1
WT1	SMC3	1.28133	0.565458	1
