# Supplementary material for: Subunit-specific analysis of cohesin-mutant myeloid malignancies reveals distinct ontogeny and outcomes
Source: Leukemia. 2024 Jul 20;38(9):1992–2002. doi: 10.1038/s41375-024-02347-y (PMC11347381; doi:10.1038/s41375-024-02347-y)
Supplement: Supplementary file 6 — Supplementary Table 5 [file 41375_2024_2347_MOESM6_ESM.xlsx]

## Sheet: Supp Table 5
Supplementary Table 5. AML treatment
Therapy regimen, DFCI only	Cohesin-WT 1,705	Cohesin-mutant 145
Induction	850/1705 (49.9)%	68/145 (46.9)%
Treatment on research protocol (mostly intensive therapy based + experimental combination)	266/1705 (15.6)%	16/145 (11)%
HMA	251/1705 (14.7)%	27/145 (18.6)%
HMA+VEN	159/1705 (9.3)%	14/145 (9.7)%
Supportive	122/1705 (7.2)%	16/145 (11)%
N/A	57/1705 (3.3)%	4/145 (2.8)%
p > 0.2
alloHSCT, DFCI	Cohesin-WT AML no MR	Cohesin-WT AML MR	STAG2	RAD21	SMC1A	SMC3
Cases with allo HSCT	476	223	39	10	3	4
Cases without allo HSCT	602	406	68	8	2	2
p = 0.004
alloHSCT, MLL cases with follow-up only	Cohesin-WT AML no MR	Cohesin-WT AML MR	STAG2	RAD21	SMC1A	SMC3
Cases with allo HSCT	43	6	26	5	2	1
Cases without allo HSCT	351	140	65	22	5	8
p=1.6e-06
