# Supplementary material for: Subunit-specific analysis of cohesin-mutant myeloid malignancies reveals distinct ontogeny and outcomes
Source: Leukemia. 2024 Jul 20;38(9):1992–2002. doi: 10.1038/s41375-024-02347-y (PMC11347381; doi:10.1038/s41375-024-02347-y)
Supplement: Supplementary file 7 — Supplementary Table 6 [file 41375_2024_2347_MOESM7_ESM.xlsx]

## Sheet: Supp Table 6
Supplementary Table 6. Complete remission (CR) rates among DFCI AML patients
	Cohesin				WT
Response to induction therapy n (fraction)	All cohesin	STAG2	RAD21		All	No AML-MR	AML-MR
CR with hematologic recovery	39 (0.53)	23 (0.5)	7 (0.54)		410 (0.46)	306 (0.48)	104 (0.42)
CR with unknown blood counts	12 (0.16)	6 (0.13)	3 (0.23)		222 (0.25)	186 (0.29)	36 (0.15)
CR without hematologic recovery	7 (0.1)	6 (0.13)	0 (0)		44 (0.05)	24 (0.04)	20 (0.08)
Not assessed	2 (0.03)	2 (0.04)	0 (0)		44 (0.05)	32 (0.05)	12 (0.05)
Persistent disease	13 (0.18)	9 (0.2)	3 (0.23)		171 (0.19 )	95 (0.15)	76 (0.31)
	p=0.177 vs WT	p=0.08 vs WT
	STAG2
Response to induction therapy n (fraction)	No Trisomy 8	Trisomy 8
CR with hematologic recovery	19 (0.51)	4 (0.44)
CR with unknown blood counts	5 (0.14)	1 (0.11)
CR without hematologic recovery	5 (0.14)	1 (0.11)
Not assessed	2 (0.05)	0 (0)
Persistent disease	6 (0.16)	3 (0.33)
p=0.79
